# Supplementary material for: Biodegradable Ultrasmall-in-Nano Architectures Loaded with Cisplatin Prodrug in Combination with Ionizing Radiation Induces DNA Damage and Apoptosis in Pancreatic Ductal Adenocarcinoma
Source: Cancers (Basel). 2022 Jun 20;14(12):3034. doi: 10.3390/cancers14123034 (PMC9221262; doi:10.3390/cancers14123034)
Supplement: Supplementary file 1 [file cancers-14-03034-s001.zip]

Archive with 2 entries (2 files):
- Supplemental Figures S1-S4.pdf
- Supplemental File S1.pdf
